# Supplementary material for: Incremental Value of Apical Longitudinal Strain in Predicting High-Risk Apical Aneurysms in Patients with Hypertrophic Cardiomyopathy
Source: Diagnostics (Basel). 2026 Feb 14;16(4):575. doi: 10.3390/diagnostics16040575 (PMC12939916; doi:10.3390/diagnostics16040575)
Supplement: Supplementary file 1 [file diagnostics-16-00575-s001.zip]

Archive with 1 entries (1 files):
- diagnostics-4141762-supplementary.pdf
